# Supplementary material for: Self-measure of heart rate variability (HRV) and arrhythmia to monitor and to manage atrial arrhythmias: personal experience with high intensity interval exercise (HIIE) for the conversion to sinus rhythm
Source: Front Physiol. 2014 Jul 8;5:251. doi: 10.3389/fphys.2014.00251 (PMC4085876; doi:10.3389/fphys.2014.00251)
Supplement: Supplementary file 2 [file DataSheet2.ZIP]

Archive with 3 entries (3 files):
- 2013_12_31_21_22.txt
- 2013_12_31_21_54.txt
- 2013_12_31_22_12.txt
