# Supplementary material for: Self-measure of heart rate variability (HRV) and arrhythmia to monitor and to manage atrial arrhythmias: personal experience with high intensity interval exercise (HIIE) for the conversion to sinus rhythm
Source: Front Physiol. 2014 Jul 8;5:251. doi: 10.3389/fphys.2014.00251 (PMC4085876; doi:10.3389/fphys.2014.00251)
Supplement: Supplementary file 2 [file DataSheet2.ZIP › 2013_12_31_21_22.txt]

693
990
655
977
581
722
828
881
671
665
982
705
984
597
700
959
657
932
627
689
952
960
952
716
668
973
954
705
647
941
771
949
637
914
751
1645
806
939
663
670
933
785
946
630
670
937
949
752
933
705
692
943
784
938
642
680
936
737
939
690
670
973
845
948
668
661
938
782
946
666
679
943
798
949
656
661
979
737
918
641
671
936
721
942
821
686
713
917
795
951
631
679
949
718
918
666
676
947
788
946
666
669
980
746
871
711
679
935
724
926
661
666
