# Supplementary material for: Self-measure of heart rate variability (HRV) and arrhythmia to monitor and to manage atrial arrhythmias: personal experience with high intensity interval exercise (HIIE) for the conversion to sinus rhythm
Source: Front Physiol. 2014 Jul 8;5:251. doi: 10.3389/fphys.2014.00251 (PMC4085876; doi:10.3389/fphys.2014.00251)
Supplement: Supplementary file 2 [file DataSheet2.ZIP › 2013_12_31_21_54.txt]

616
767
857
663
639
702
880
775
655
803
847
660
671
830
854
669
707
857
859
780
853
866
851
841
779
855
838
854
848
837
854
850
779
835
845
782
812
845
833
832
853
867
853
843
835
831
830
829
830
842
849
859
863
868
857
847
844
842
841
837
838
841
852
864
870
865
853
847
842
839
836
836
840
852
864
870
870
861
853
848
844
842
840
839
841
853
862
866
870
863
852
844
842
839
836
844
859
868
863
854
848
846
843
840
840
849
859
866
870
858
847
844
842
839
841
851
860
867
865
852
846
843
854
849
843
858
854
