# Supplementary material for: Self-measure of heart rate variability (HRV) and arrhythmia to monitor and to manage atrial arrhythmias: personal experience with high intensity interval exercise (HIIE) for the conversion to sinus rhythm
Source: Front Physiol. 2014 Jul 8;5:251. doi: 10.3389/fphys.2014.00251 (PMC4085876; doi:10.3389/fphys.2014.00251)
Supplement: Supplementary file 2 [file DataSheet2.ZIP › 2013_12_31_22_12.txt]

857
857
845
844
842
843
844
846
846
845
844
841
840
836
748
844
832
829
839
847
850
851
853
854
848
843
842
844
844
843
849
854
855
855
856
853
843
841
840
840
840
839
738
858
853
854
856
851
842
840
838
840
838
838
840
845
849
850
852
849
839
837
838
838
839
818
850
846
848
849
850
852
843
838
839
840
840
838
837
844
850
852
853
853
845
841
839
841
841
822
854
849
852
852
853
854
848
844
841
