# Supplementary material for: Self-measure of heart rate variability (HRV) and arrhythmia to monitor and to manage atrial arrhythmias: personal experience with high intensity interval exercise (HIIE) for the conversion to sinus rhythm
Source: Front Physiol. 2014 Jul 8;5:251. doi: 10.3389/fphys.2014.00251 (PMC4085876; doi:10.3389/fphys.2014.00251)
Supplement: Supplementary file 3 [file DataSheet3.ZIP]

Archive with 3 entries (3 files):
- ECG-20131231212219.pdf
- ECG-20131231215508.pdf
- ECG-20131231221212.pdf
